# Supplementary material for: Dispersive Solid Phase Extraction of Melatonin with Graphene/Clay Mixtures and Fluorescence Analysis in Surfactant Aqueous Solutions
Source: Molecules. 2024 Jun 6;29(11):2699. doi: 10.3390/molecules29112699 (PMC11173625; doi:10.3390/molecules29112699)
Supplement: Supplementary file 1 [file molecules-29-02699-s001.zip]

Archive with 1 entries (1 files):
- molecules-3021797-supplementary.pdf
